# Supplementary material for: Potential of Sea Urchin Mesocentrotus nudus as a Target Catch Species in the Pacific Ocean off Eastern Hokkaido, Japan
Source: Animals (Basel). 2024 Jun 8;14(12):1740. doi: 10.3390/ani14121740 (PMC11201216; doi:10.3390/ani14121740)
Supplement: Supplementary file 1 [file animals-14-01740-s001.zip]

Archive with 1 entries (1 files):
- animals-2996372-supplementary.pdf
